# Supplementary material for: Early-Stage Lung Adenocarcinoma MDM2 Genomic Amplification Predicts Clinical Outcome and Response to Targeted Therapy
Source: Cancers (Basel). 2022 Jan 29;14(3):708. doi: 10.3390/cancers14030708 (PMC8833784; doi:10.3390/cancers14030708)
Supplement: Supplementary file 1 [file cancers-14-00708-s001.zip]

Archive with 7 entries (7 files):
- Fig S1.tif
- Fig S2.tif
- Fig S3.tif
- Fig S4.tif
- Fig S5.tif
- Tables S1-8.pdf
- western.pdf
